# Supplementary material for: The Discovery of Antibacterial Cembranoids from the Soft Coral Lobophytum crassum by DeepSAT Analysis
Source: Mar Drugs. 2025 Dec 6;23(12):468. doi: 10.3390/md23120468 (PMC12734846; doi:10.3390/md23120468)
Supplement: Supplementary file 1 [file marinedrugs-23-00468-s001.zip]

Archive with 1 entries (1 files):
- marinedrugs-4010385-supplementary.pdf
